# Supplementary material for: The Impact of a Six-Hour Light–Dark Cycle on Wheat Ear Emergence, Grain Yield, and Flour Quality in Future Plant-Growing Systems
Source: Foods. 2024 Feb 28;13(5):750. doi: 10.3390/foods13050750 (PMC10931310; doi:10.3390/foods13050750)
Supplement: Supplementary file 1 [file foods-13-00750-s001.zip]

Archive with 1 entries (1 files):
- Supplementary_File.pdf
